# Supplementary material for: The Diverse Piscidin Repertoire of the European Sea Bass (Dicentrarchus labrax): Molecular Characterization and Antimicrobial Activities
Source: Int J Mol Sci. 2020 Jun 29;21(13):4613. doi: 10.3390/ijms21134613 (PMC7369796; doi:10.3390/ijms21134613)
Supplement: Supplementary file 1 [file ijms-21-04613-s001.zip]

Archive with 3 entries (3 files):
- Supplementary files/Table S1.docx
- Supplementary files/Table S2.docx
- Supplementary files/Table S3.docx
